# Supplementary material for: Molecular Epidemiology of SARS-CoV-2 during Five COVID-19 Waves and the Significance of Low-Frequency Lineages
Source: Viruses. 2023 May 18;15(5):1194. doi: 10.3390/v15051194 (PMC10223853; doi:10.3390/v15051194)
Supplement: Supplementary file 1 [file viruses-15-01194-s001.zip]

Archive with 2 entries (2 files):
- Supplementary tables S1 to S4.pdf
- Supplementary tables S5 to S11.pdf
